# Supplementary material for: Diagnostic Performance of Autofluorescence for Oral Lesions: A Comparison Between a Postgraduate and an Expert Clinician
Source: Dent J (Basel). 2025 Nov 3;13(11):512. doi: 10.3390/dj13110512 (PMC12651155; doi:10.3390/dj13110512)
Supplement: Supplementary file 1 [file dentistry-13-00512-s001.zip]

Archive with 1 entries (1 files):
- dentistry-3907980-supplementary.pdf
